# Supplementary material for: (E)-1-(4-Amino­phen­yl)ethanone oxime
Source: Acta Crystallogr Sect E Struct Rep Online. 2008 Oct 22;64(Pt 11):o2173. doi: 10.1107/S1600536808034120 (PMC2959509; doi:10.1107/S1600536808034120)
Supplement: Supplementary file 2 [file e-64-o2173-Isup2.hkl]

# 
# h,k,l, Fc-squared, Fo-squared, sigma(Fo-squared) and status flag 
# 
data_I
_shelx_title ' p13dh in P2(1)/n SIR2K4, pale yellow block)' 
_shelx_refln_list_code          4 
_shelx_F_calc_maximum      119.66 
_exptl_crystal_F_000       320.00 
_reflns_d_resolution_high  0.7697 
 
loop_ 
 _symmetry_equiv_pos_as_xyz 
 'x, y, z' 
 '-x+1/2, y+1/2, -z+1/2' 
 '-x, -y, -z' 
 'x-1/2, -y-1/2, z-1/2' 
 
_cell_length_a     4.8641 
_cell_length_b     9.2016 
_cell_length_c    17.1447 
_cell_angle_alpha  90.000 
_cell_angle_beta   95.535 
_cell_angle_gamma  90.000 
 
_shelx_F_squared_multiplier     1.000 
 
loop_ 
 _refln_index_h 
 _refln_index_k 
 _refln_index_l 
 _refln_F_squared_calc 
 _refln_F_squared_meas 
 _refln_F_squared_sigma 
 _refln_observed_status 
   2   0   0      128.08      158.68      2.17 o 
   4   0   0        2.43        3.74      1.64 o 
   6   0   0        3.32        6.62      4.34 o 
   1   1   0     4238.88     3888.25     29.48 o 
   2   1   0     2224.92     2178.16     14.44 o 
   3   1   0        0.21       -0.34      0.34 o 
   4   1   0        2.23        2.94      0.53 o 
   5   1   0       31.49       32.15      1.87 o 
   6   1   0        7.08        5.00      2.24 o 
   0   2   0     1021.19      997.49      9.08 o 
   1   2   0      632.35      601.54      4.46 o 
   2   2   0      226.87      238.84      1.91 o 
   3   2   0        0.31       -0.12      0.34 o 
   4   2   0       92.43       91.67      1.55 o 
   5   2   0       20.80       18.32      1.58 o 
   6   2   0       12.85       11.23      1.48 o 
   1   3   0        5.47        9.10      0.26 o 
   2   3   0      824.07      845.34      5.79 o 
   3   3   0      213.97      223.90      2.73 o 
   4   3   0      128.94      132.71      2.28 o 
   5   3   0       40.38       39.16      1.54 o 
   6   3   0       77.12       81.04      3.91 o 
   0   4   0      600.50      568.56      5.40 o 
   1   4   0       39.87       49.15      0.63 o 
   2   4   0      281.06      285.29      3.26 o 
   3   4   0     1046.15     1044.31     11.75 o 
   4   4   0      540.73      560.24      8.94 o 
   5   4   0      350.34      367.90     14.82 o 
   1   5   0      161.47      159.78      1.57 o 
   2   5   0      365.56      351.84      4.48 o 
   3   5   0      393.51      381.33      4.87 o 
   4   5   0      273.28      284.04      6.28 o 
   5   5   0      104.97      105.83      4.45 o 
   0   6   0      325.88      311.54      3.93 o 
   1   6   0       36.52       36.61      0.66 o 
   2   6   0        9.68       10.07      0.42 o 
   3   6   0      165.28      165.62      2.76 o 
   4   6   0        1.62        0.09      0.73 o 
   5   6   0        0.40        0.33      1.44 o 
   1   7   0       50.18       48.75      0.89 o 
   2   7   0      587.55      612.09      7.09 o 
   3   7   0       19.31       20.31      1.16 o 
   4   7   0        1.70        2.00      1.85 o 
   5   7   0       43.20       39.24      3.61 o 
   0   8   0        7.67        8.17      0.54 o 
   1   8   0       65.68       70.10      1.15 o 
   2   8   0        8.39        8.88      0.54 o 
   3   8   0       24.62       17.70      1.12 o 
   4   8   0       34.78       34.07      2.50 o 
   1   9   0      104.89      105.76      2.26 o 
   2   9   0      100.82       96.62      2.30 o 
   3   9   0       29.14       27.74      1.37 o 
   4   9   0        0.65        0.53      2.04 o 
   0  10   0       16.59       14.50      1.25 o 
   1  10   0        4.34        3.82      0.64 o 
   2  10   0        2.45        1.98      0.84 o 
   3  10   0       51.43       58.78      2.85 o 
   1  11   0       42.22       46.00      2.37 o 
   2  11   0        0.08        0.46      0.93 o 
  -5   0   1       76.96       80.77      4.63 o 
  -3   0   1       17.60       14.62      0.67 o 
  -1   0   1      917.81      883.88      7.55 o 
   1   0   1      716.51      699.83      7.17 o 
   3   0   1       17.69       14.69      0.68 o 
   5   0   1      162.32      159.91      8.40 o 
  -6   1   1        9.45        6.67      1.22 o 
  -5   1   1        3.11        2.18      1.34 o 
  -4   1   1        6.32        6.42      0.52 o 
  -3   1   1       46.43       35.35      0.79 o 
  -2   1   1      125.59      124.37      1.19 o 
  -1   1   1     3413.35     3260.12     25.56 o 
   1   1   1     2956.33     2781.99     18.69 o 
   2   1   1      855.37      880.55      6.68 o 
   3   1   1      441.12      431.64      3.99 o 
   4   1   1      209.53      225.98      3.39 o 
   5   1   1      193.68      193.02      6.05 o 
   6   1   1        4.45        1.83      2.41 o 
  -6   2   1        2.62        1.06      1.74 o 
  -5   2   1       81.76       78.77      2.33 o 
  -4   2   1      113.32      112.74      1.73 o 
  -3   2   1      128.64      118.95      1.40 o 
  -2   2   1       61.46       54.48      0.68 o 
  -1   2   1       12.12       11.03      0.25 o 
   0   2   1     6468.63     5695.09    182.72 o 
   1   2   1    14319.51     9880.23   2791.30 o 
   2   2   1     1586.75     1609.74     10.75 o 
   3   2   1       55.52       46.68      0.83 o 
   4   2   1      560.15      571.94      7.60 o 
   5   2   1      623.41      687.93     19.38 o 
   6   2   1       81.76       77.61      5.72 o 
  -6   3   1       12.28       11.18      1.68 o 
  -5   3   1       61.56       60.23      2.25 o 
  -4   3   1      457.54      469.36      6.84 o 
  -3   3   1       15.68       15.94      0.47 o 
  -2   3   1       58.68       60.95      0.77 o 
  -1   3   1      637.46      599.50      4.16 o 
   0   3   1        0.36       -0.14      0.14 o 
   1   3   1     2908.31     2882.87     17.62 o 
   2   3   1      495.16      495.28      3.58 o 
   3   3   1      918.61      909.22     10.31 o 
   4   3   1      140.61      144.36      3.22 o 
   5   3   1      129.87      133.47      3.98 o 
   6   3   1        1.61        1.48      1.58 o 
  -5   4   1       14.50       14.72      1.81 o 
  -4   4   1        6.65        6.35      0.67 o 
  -3   4   1       13.50       12.89      0.62 o 
  -2   4   1      152.35      146.06      1.34 o 
  -1   4   1      278.83      265.70      2.23 o 
   0   4   1       20.26       23.91      0.34 o 
   1   4   1      603.98      593.50      4.63 o 
   2   4   1      276.74      278.00      2.56 o 
   3   4   1       15.07       12.51      0.71 o 
   4   4   1       19.03       18.15      1.02 o 
   5   4   1       15.27       16.69      1.53 o 
  -5   5   1        3.58        1.05      0.86 o 
  -4   5   1      155.03      156.75      3.49 o 
  -3   5   1       71.33       66.49      1.05 o 
  -2   5   1      283.47      285.57      3.40 o 
  -1   5   1      169.27      174.39      1.53 o 
   0   5   1      215.48      203.14      1.75 o 
   1   5   1        0.63        1.17      0.23 o 
   2   5   1       22.88       33.10      0.66 o 
   3   5   1     1001.74     1046.18     13.09 o 
   4   5   1       27.49       24.79      1.16 o 
   5   5   1        0.96        2.61      1.39 o 
  -5   6   1       39.41       35.03      2.31 o 
  -4   6   1      140.45      145.76      3.35 o 
  -3   6   1      627.51      653.54      9.09 o 
  -2   6   1      723.83      722.32      7.67 o 
  -1   6   1      646.15      667.88      7.55 o 
   0   6   1      220.61      244.94      2.73 o 
   1   6   1       11.32        6.89      0.36 o 
   2   6   1        1.22        1.76      0.35 o 
   3   6   1       17.53       16.71      0.74 o 
   4   6   1        7.49        5.09      0.68 o 
   5   6   1       17.03       15.28      1.70 o 
  -5   7   1       34.21       38.64      5.55 o 
  -4   7   1       11.61       11.22      1.48 o 
  -3   7   1      186.63      184.54      3.81 o 
  -2   7   1      875.89      894.84     10.08 o 
  -1   7   1        6.29        7.61      0.59 o 
   0   7   1      501.38      528.47      5.52 o 
   1   7   1        0.01        0.18      0.33 o 
   2   7   1        1.97        2.48      0.38 o 
   3   7   1        3.79        4.23      0.60 o 
   4   7   1        6.24        5.17      1.16 o 
   5   7   1        5.92        5.71      1.50 o 
  -4   8   1       15.96       19.24      1.50 o 
  -3   8   1        7.21        6.41      0.72 o 
  -2   8   1      106.75      110.77      2.18 o 
  -1   8   1        0.88        0.83      0.32 o 
   0   8   1        0.99        0.98      0.29 o 
   1   8   1        6.29        5.38      0.38 o 
   2   8   1       45.90       47.36      1.13 o 
   3   8   1        0.46        0.60      0.60 o 
   4   8   1       59.78       60.74      3.71 o 
  -4   9   1       30.46       32.27      3.27 o 
  -3   9   1       32.73       31.41      1.45 o 
  -2   9   1      269.96      280.88      6.26 o 
  -1   9   1      105.10      101.77      2.02 o 
   0   9   1      164.60      181.65      3.23 o 
   1   9   1       21.61       21.60      0.65 o 
   2   9   1        0.02        0.34      0.49 o 
   3   9   1       64.94       67.58      2.75 o 
   4   9   1        1.49        0.95      1.96 o 
  -3  10   1        1.59        2.14      0.93 o 
  -2  10   1       70.43       77.02      3.38 o 
  -1  10   1       58.25       53.84      1.85 o 
   0  10   1       23.66       21.42      1.00 o 
   1  10   1        0.47        1.40      0.64 o 
   2  10   1       49.60       50.23      1.93 o 
   3  10   1        4.05        3.27      1.28 o 
  -2  11   1        3.05        1.45      1.70 o 
  -1  11   1        0.00        0.61      0.76 o 
   0  11   1       34.64       35.62      1.78 o 
   1  11   1       11.50       11.07      1.03 o 
   2  11   1        2.73        4.16      1.03 o 
  -6   0   2       27.91       22.35      4.06 o 
  -4   0   2      489.55      522.51      8.99 o 
  -2   0   2     1564.60     1541.95     13.18 o 
   2   0   2       71.28       67.92      1.35 o 
   4   0   2      293.35      296.05      5.69 o 
   6   0   2     1253.49     1436.32     58.82 o 
  -6   1   2        1.78        2.66      1.52 o 
  -5   1   2       28.59       27.00      1.66 o 
  -4   1   2      155.48      157.47      2.33 o 
  -3   1   2      615.33      652.01      5.07 o 
  -2   1   2      369.21      338.59      2.36 o 
  -1   1   2        0.49        0.21      0.20 o 
   1   1   2     2695.02     2577.85     18.47 o 
   2   1   2      130.76      132.13      1.46 o 
   3   1   2       21.65       19.76      0.58 o 
   4   1   2      209.67      215.18      3.19 o 
   5   1   2      399.30      421.32     13.72 o 
   6   1   2        0.80        2.69      1.63 o 
  -6   2   2        0.21        2.45      1.75 o 
  -5   2   2       29.56       26.19      2.01 o 
  -4   2   2      115.84      113.40      1.86 o 
  -3   2   2       11.07        9.39      0.39 o 
  -2   2   2       90.12       98.33      0.91 o 
  -1   2   2      689.56      651.66      4.35 o 
   0   2   2      763.75      729.19      5.00 o 
   1   2   2      192.01      178.58      2.22 o 
   2   2   2      340.44      331.81      2.56 o 
   3   2   2        9.86        9.64      0.45 o 
   4   2   2       55.45       54.82      1.28 o 
   5   2   2       10.21        9.77      1.32 o 
   6   2   2       45.72       48.37      4.94 o 
  -6   3   2       26.47       32.13      3.30 o 
  -5   3   2       26.41       27.99      1.48 o 
  -4   3   2      171.70      176.20      2.72 o 
  -3   3   2        5.32        6.89      0.56 o 
  -2   3   2      189.15      187.46      1.57 o 
  -1   3   2       45.19       39.78      0.44 o 
   0   3   2      456.30      451.55      3.17 o 
   1   3   2      899.17      904.84      8.74 o 
   2   3   2      757.69      801.56      5.83 o 
   3   3   2      194.99      201.20      2.68 o 
   4   3   2      501.17      523.18      8.42 o 
   5   3   2       24.47       22.54      1.44 o 
   6   3   2       15.92       12.62      1.76 o 
  -5   4   2       19.68       15.16      1.20 o 
  -4   4   2       34.50       28.96      2.21 o 
  -3   4   2        0.14        0.50      0.34 o 
  -2   4   2      130.34      112.71      1.11 o 
  -1   4   2       28.27       32.84      0.44 o 
   0   4   2      188.22      192.30      1.71 o 
   1   4   2     3069.27     3234.89     21.26 o 
   2   4   2     1806.85     1791.32     21.40 o 
   3   4   2      829.89      880.14     10.54 o 
   4   4   2      105.70      100.89      2.42 o 
   5   4   2       20.60       17.79      1.37 o 
  -5   5   2        1.33        1.53      1.26 o 
  -4   5   2       15.84       15.07      0.73 o 
  -3   5   2      100.77      102.90      1.58 o 
  -2   5   2       12.88       10.62      0.42 o 
  -1   5   2      596.87      609.19      4.42 o 
   0   5   2      154.43      184.59      1.64 o 
   1   5   2      181.91      194.70      1.71 o 
   2   5   2      826.53      869.50      9.16 o 
   3   5   2      270.22      268.26      3.78 o 
   4   5   2       63.28       61.89      1.70 o 
   5   5   2       52.86       57.78      2.93 o 
  -5   6   2        1.24        0.97      2.63 o 
  -4   6   2        0.69        1.46      0.61 o 
  -3   6   2       60.52       58.67      1.14 o 
  -2   6   2       13.89       14.31      0.43 o 
  -1   6   2       18.20       18.69      0.42 o 
   0   6   2      172.73      161.40      2.10 o 
   1   6   2       22.19       20.22      0.54 o 
   2   6   2        4.54        4.93      0.33 o 
   3   6   2      151.54      150.83      3.73 o 
   4   6   2        0.01        0.46      0.82 o 
   5   6   2        5.94        4.86      1.58 o 
  -5   7   2        1.14       -0.88      1.18 o 
  -4   7   2        0.14       -0.87      0.87 o 
  -3   7   2      104.82      101.63      2.27 o 
  -2   7   2      291.39      310.99      3.74 o 
  -1   7   2        0.46        1.49      0.28 o 
   0   7   2       31.00       35.11      0.68 o 
   1   7   2      242.85      258.62      2.99 o 
   2   7   2       42.82       44.11      0.80 o 
   3   7   2       85.03       79.42      2.02 o 
   4   7   2      126.58      117.33      4.63 o 
   5   7   2        0.57        1.88      1.27 o 
  -4   8   2        0.73       -0.89      0.89 o 
  -3   8   2       84.79       85.10      2.58 o 
  -2   8   2      315.35      323.91      6.28 o 
  -1   8   2     1427.85     1559.34     21.95 o 
   0   8   2       39.35       35.20      0.85 o 
   1   8   2       44.28       42.80      0.81 o 
   2   8   2       18.10       16.79      1.39 o 
   3   8   2        2.65        2.20      0.81 o 
   4   8   2        7.04       10.73      1.60 o 
  -4   9   2        7.54        7.68      1.38 o 
  -3   9   2        0.10        0.38      0.74 o 
  -2   9   2      153.70      147.38      3.13 o 
  -1   9   2      195.98      197.57      3.92 o 
   0   9   2       93.64      100.23      2.08 o 
   1   9   2      142.37      147.87      2.83 o 
   2   9   2       14.10       12.29      0.78 o 
   3   9   2       83.20       81.74      3.50 o 
   4   9   2       13.56       16.12      2.72 o 
  -3  10   2       15.40       15.94      1.24 o 
  -2  10   2        0.21        0.20      0.74 o 
  -1  10   2       16.64       16.29      1.21 o 
   0  10   2       36.18       35.37      1.27 o 
   1  10   2        1.12        1.25      0.65 o 
   2  10   2        4.04        3.31      1.00 o 
   3  10   2       46.59       52.82      3.47 o 
  -2  11   2        0.63        0.16      0.99 o 
  -1  11   2       95.09       95.35      3.90 o 
   0  11   2       71.54       71.16      3.90 o 
   1  11   2       43.40       43.28      1.97 o 
   2  11   2       15.24       19.56      1.56 o 
  -5   0   3        2.65        3.12      1.24 o 
  -3   0   3      190.87      181.29      2.50 o 
  -1   0   3     1268.51     1146.61      9.74 o 
   1   0   3      437.71      416.48      5.21 o 
   3   0   3       88.87       71.33      1.76 o 
   5   0   3      172.87      184.90      7.62 o 
  -6   1   3       13.99       10.83      1.77 o 
  -5   1   3        0.93        1.44      0.64 o 
  -4   1   3       21.80       21.98      0.67 o 
  -3   1   3     1280.17     1365.59      9.59 o 
  -2   1   3      921.33      962.78      6.03 o 
  -1   1   3      872.63      813.46      4.84 o 
   0   1   3      233.18      219.77      2.48 o 
   1   1   3      140.26      137.81      1.45 o 
   2   1   3      178.46      173.30      1.89 o 
   3   1   3       59.83       55.60      0.97 o 
   4   1   3        0.44        0.99      0.52 o 
   5   1   3      297.02      320.12     10.67 o 
   6   1   3        9.77        8.46      1.40 o 
  -6   2   3        0.81        0.35      1.26 o 
  -5   2   3       22.74       22.08      1.35 o 
  -4   2   3       72.45       76.52      1.43 o 
  -3   2   3       35.00       37.44      0.68 o 
  -2   2   3      348.72      414.94      2.88 o 
  -1   2   3     1759.33     1666.99     10.35 o 
   0   2   3     1012.37      896.37      7.35 o 
   1   2   3      641.31      658.52      4.78 o 
   2   2   3       41.02       46.80      0.93 o 
   3   2   3      140.02      160.58      2.19 o 
   4   2   3       28.84       22.91      0.91 o 
   5   2   3        0.35        0.44      0.81 o 
   6   2   3      315.34      324.71     13.02 o 
  -6   3   3        6.88        7.54      1.48 o 
  -5   3   3        1.17        0.00      0.99 o 
  -4   3   3        0.21        0.82      0.45 o 
  -3   3   3       23.20       23.57      0.54 o 
  -2   3   3       24.10       30.37      0.48 o 
  -1   3   3       29.35       25.20      0.35 o 
   0   3   3      610.99      599.85      5.06 o 
   1   3   3      449.62      496.24      3.64 o 
   2   3   3     1388.85     1516.36     10.21 o 
   3   3   3       34.31       28.79      0.68 o 
   4   3   3       26.46       23.73      0.97 o 
   5   3   3        1.63        0.74      1.13 o 
  -5   4   3        2.12        2.62      1.33 o 
  -4   4   3       37.60       35.40      1.02 o 
  -3   4   3       10.37       10.06      0.77 o 
  -2   4   3       33.83       28.75      0.50 o 
  -1   4   3       47.47       45.68      0.51 o 
   0   4   3       59.48       67.74      0.96 o 
   1   4   3      482.12      501.98      4.03 o 
   2   4   3      179.17      177.92      3.15 o 
   3   4   3        5.05        4.99      0.65 o 
   4   4   3       10.18        9.33      1.15 o 
   5   4   3        3.06        2.89      0.92 o 
  -5   5   3       54.65       58.60      2.49 o 
  -4   5   3        8.18        6.23      0.78 o 
  -3   5   3       97.42      102.71      1.56 o 
  -2   5   3        0.90        0.89      0.29 o 
  -1   5   3        2.60        0.61      0.24 o 
   0   5   3      578.12      594.66      4.36 o 
   1   5   3       30.41       37.95      0.54 o 
   2   5   3      570.89      601.63      7.62 o 
   3   5   3      125.65      119.61      2.06 o 
   4   5   3       30.21       27.49      1.59 o 
   5   5   3       15.08       17.19      1.85 o 
  -5   6   3       59.81       70.79      3.24 o 
  -4   6   3       42.60       39.82      1.37 o 
  -3   6   3        0.39        1.23      0.41 o 
  -2   6   3       22.34       19.92      0.52 o 
  -1   6   3      202.80      208.55      2.42 o 
   0   6   3      245.21      283.67      3.20 o 
   1   6   3       74.16       88.57      1.41 o 
   2   6   3      640.30      700.99      8.49 o 
   3   6   3      721.10      728.51     11.43 o 
   4   6   3      273.60      264.40      6.95 o 
   5   6   3       61.77       56.61      3.77 o 
  -5   7   3        1.35       -0.51      1.25 o 
  -4   7   3        5.37        4.52      1.23 o 
  -3   7   3        0.03        0.78      0.45 o 
  -2   7   3       14.05       14.49      0.77 o 
  -1   7   3       15.64       13.98      0.43 o 
   0   7   3        3.74        3.10      0.26 o 
   1   7   3       19.36       21.16      0.62 o 
   2   7   3        6.36        6.26      0.41 o 
   3   7   3      136.18      136.29      3.91 o 
   4   7   3      363.48      393.45     13.72 o 
  -4   8   3        0.22       -0.25      0.94 o 
  -3   8   3       11.25       10.94      0.84 o 
  -2   8   3       33.20       33.70      0.86 o 
  -1   8   3        1.58        1.75      0.67 o 
   0   8   3       20.74       19.19      0.52 o 
   1   8   3        1.49        0.53      0.39 o 
   2   8   3        8.15        8.89      0.94 o 
   3   8   3        1.08       -0.80      1.04 o 
   4   8   3      100.77       96.35      6.75 o 
  -4   9   3        0.12       -0.69      1.39 o 
  -3   9   3       12.40       11.56      1.05 o 
  -2   9   3       30.26       25.16      0.87 o 
  -1   9   3       93.03       92.48      2.15 o 
   0   9   3       33.89       33.84      0.97 o 
   1   9   3       25.98       23.94      0.79 o 
   2   9   3       19.79       18.84      1.12 o 
   3   9   3        6.68       11.13      2.02 o 
  -3  10   3        0.11       -0.85      0.85 o 
  -2  10   3       54.95       57.71      2.79 o 
  -1  10   3      410.29      440.70     10.72 o 
   0  10   3      439.89      481.73     11.47 o 
   1  10   3       47.71       46.08      2.02 o 
   2  10   3       29.17       31.84      2.44 o 
   3  10   3       13.59       18.39      1.89 o 
  -2  11   3        1.08        1.18      1.28 o 
  -1  11   3       42.58       40.61      4.05 o 
   0  11   3      216.75      227.43     10.91 o 
   1  11   3       86.22       89.71      4.44 o 
   2  11   3       28.46       29.71      2.05 o 
  -6   0   4        5.89        5.84      1.92 o 
  -4   0   4        0.92        2.34      0.60 o 
  -2   0   4      654.58      707.23      6.54 o 
   0   0   4     1171.56     1116.57     15.95 o 
   2   0   4     1093.59     1097.64     11.65 o 
   4   0   4      369.75      380.74      7.95 o 
   6   0   4       86.09       75.82      4.48 o 
  -6   1   4        1.05        0.96      1.41 o 
  -5   1   4       12.72       11.68      0.81 o 
  -4   1   4        3.54        3.99      0.43 o 
  -3   1   4      214.99      241.06      2.02 o 
  -2   1   4      259.69      260.60      1.87 o 
  -1   1   4        0.02       -0.18      0.24 o 
   0   1   4      161.12      157.92      1.59 o 
   1   1   4     1295.08     1236.93      9.16 o 
   2   1   4      993.88     1085.54      8.67 o 
   3   1   4      255.24      267.71      3.40 o 
   4   1   4       22.80       22.76      0.88 o 
   5   1   4        3.73        4.16      1.02 o 
   6   1   4       18.76       18.55      2.02 o 
  -6   2   4        4.22        3.58      1.30 o 
  -5   2   4       32.58       31.51      1.41 o 
  -4   2   4        7.75        9.06      0.47 o 
  -3   2   4        0.14       -0.33      0.40 o 
  -2   2   4        0.84        1.50      0.28 o 
  -1   2   4      357.27      354.59      2.34 o 
   0   2   4      485.03      460.58      4.02 o 
   1   2   4       57.36       43.11      0.64 o 
   2   2   4      313.25      310.42      2.69 o 
   3   2   4       15.95       13.12      0.85 o 
   4   2   4       18.92       17.58      0.86 o 
   5   2   4        0.15        3.22      1.19 o 
  -6   3   4       11.05       11.16      1.59 o 
  -5   3   4        0.02       -0.96      0.96 o 
  -4   3   4        5.29        5.71      0.53 o 
  -3   3   4       25.97       28.18      0.59 o 
  -2   3   4      968.42     1056.13      6.82 o 
  -1   3   4     1001.41     1040.00      6.27 o 
   0   3   4       46.34       46.54      0.82 o 
   1   3   4      215.31      262.58      2.41 o 
   2   3   4      536.35      569.92      4.82 o 
   3   3   4        0.07       -0.08      0.39 o 
   4   3   4       85.70       87.36      4.62 o 
   5   3   4        3.71        4.99      1.59 o 
  -5   4   4       13.03       14.32      1.91 o 
  -4   4   4       14.47       11.71      0.65 o 
  -3   4   4       29.04       27.92      0.61 o 
  -2   4   4      214.54      230.26      1.79 o 
  -1   4   4      678.90      733.41      6.09 o 
   0   4   4     1248.66     1289.10     10.69 o 
   1   4   4       16.26       30.20      0.62 o 
   2   4   4        2.99        2.54      0.33 o 
   3   4   4       16.07       16.33      0.99 o 
   4   4   4       29.10       29.81      1.62 o 
   5   4   4        0.59        0.79      0.98 o 
  -5   5   4        3.52        3.03      1.94 o 
  -4   5   4        0.00        0.61      0.61 o 
  -3   5   4       16.33       14.99      0.71 o 
  -2   5   4        2.04        2.03      0.27 o 
  -1   5   4       55.72       47.13      0.64 o 
   0   5   4        1.44        0.95      0.23 o 
   1   5   4       46.59       49.43      0.72 o 
   2   5   4        3.12        6.17      0.38 o 
   3   5   4      269.13      277.52      4.37 o 
   4   5   4       14.79       14.28      1.03 o 
   5   5   4       94.78      109.79      5.19 o 
  -5   6   4        4.74        6.07      1.32 o 
  -4   6   4        0.43        1.14      1.04 o 
  -3   6   4       22.13       20.26      0.62 o 
  -2   6   4       71.24       72.90      1.01 o 
  -1   6   4        0.00       -0.16      0.23 o 
   0   6   4       18.87       18.61      0.81 o 
   1   6   4       43.12       42.87      0.93 o 
   2   6   4       17.87       16.92      0.79 o 
   3   6   4       54.95       54.56      1.46 o 
   4   6   4        4.36        5.65      1.12 o 
   5   6   4       14.01       14.62      3.45 o 
  -5   7   4      103.86      124.45      4.86 o 
  -4   7   4       12.51       15.11      1.42 o 
  -3   7   4        0.55        0.02      0.41 o 
  -2   7   4        5.64        5.30      0.43 o 
  -1   7   4       38.57       39.25      0.76 o 
   0   7   4       56.68       53.73      0.86 o 
   1   7   4       67.87       60.17      1.14 o 
   2   7   4       11.84       12.12      0.48 o 
   3   7   4       61.85       60.81      1.82 o 
   4   7   4      230.64      238.77      8.83 o 
  -4   8   4      269.18      285.89     10.82 o 
  -3   8   4        0.12        0.68      0.59 o 
  -2   8   4        1.01        1.54      0.65 o 
  -1   8   4       16.56       13.35      0.63 o 
   0   8   4       19.25       18.45      0.87 o 
   1   8   4        0.73        0.63      0.61 o 
   2   8   4       15.58       18.71      0.69 o 
   3   8   4      262.27      287.94      9.64 o 
   4   8   4      133.08      102.21      5.69 o 
  -4   9   4       20.59       20.28      1.58 o 
  -3   9   4       24.24       21.51      1.19 o 
  -2   9   4        0.70        0.97      0.41 o 
  -1   9   4       36.23       35.84      1.33 o 
   0   9   4       49.00       44.68      1.41 o 
   1   9   4       19.64       19.67      1.57 o 
   2   9   4       19.08       17.03      1.51 o 
   3   9   4        7.63        2.75      4.98 o 
  -3  10   4        7.70        9.69      1.06 o 
  -2  10   4        3.70        3.63      0.64 o 
  -1  10   4        1.11        2.14      0.65 o 
   0  10   4        1.12        1.32      0.77 o 
   1  10   4        0.19       -0.08      0.67 o 
   2  10   4        0.94        2.98      1.15 o 
   3  10   4       11.11       14.58      2.65 o 
  -2  11   4        0.84       -1.12      1.83 o 
  -1  11   4        0.00       -1.05      1.05 o 
   0  11   4      129.17      128.07      6.46 o 
   1  11   4       66.18       64.94      3.60 o 
   2  11   4        2.69        3.70      3.74 o 
  -5   0   5       60.21       56.91      2.85 o 
  -3   0   5       11.23        9.13      0.58 o 
  -1   0   5     1054.25      963.19      8.02 o 
   1   0   5       63.37       57.54      1.35 o 
   3   0   5      187.78      181.69      3.66 o 
   5   0   5       86.86       94.36      5.44 o 
  -6   1   5        3.66        6.38      2.11 o 
  -5   1   5        1.09        1.13      0.52 o 
  -4   1   5        1.99        2.39      0.43 o 
  -3   1   5        1.57        0.21      0.44 o 
  -2   1   5        1.69        4.13      0.30 o 
  -1   1   5        3.08        0.99      0.27 o 
   0   1   5        9.74        7.56      0.31 o 
   1   1   5      100.09       93.24      1.12 o 
   2   1   5        4.27        0.95      0.38 o 
   3   1   5      933.01     1023.79     13.39 o 
   4   1   5       26.22       24.50      1.10 o 
   5   1   5       68.67       73.87      2.89 o 
  -6   2   5       59.06       56.54      3.58 o 
  -5   2   5        4.30        2.81      0.83 o 
  -4   2   5       25.24       22.48      0.66 o 
  -3   2   5        1.03        1.16      0.32 o 
  -2   2   5      422.30      454.03      3.05 o 
  -1   2   5      251.04      273.29      1.88 o 
   0   2   5      287.56      279.91      2.76 o 
   1   2   5      504.94      526.30      4.29 o 
   2   2   5      338.97      368.29      3.48 o 
   3   2   5       34.80       28.09      0.76 o 
   4   2   5       30.56       27.92      1.11 o 
   5   2   5      100.70      100.00      4.79 o 
  -6   3   5        2.80        2.65      1.23 o 
  -5   3   5        7.63        6.75      2.11 o 
  -4   3   5        0.99        1.33      0.54 o 
  -3   3   5        4.01        2.29      0.34 o 
  -2   3   5      107.36      110.21      1.02 o 
  -1   3   5      309.00      315.27      2.40 o 
   0   3   5      364.81      368.16      2.85 o 
   1   3   5       62.84       71.70      0.78 o 
   2   3   5        5.60        7.25      0.37 o 
   3   3   5       29.20       26.98      0.69 o 
   4   3   5       21.02       18.45      1.09 o 
   5   3   5        7.68        8.54      1.43 o 
  -5   4   5        2.15        2.15      0.94 o 
  -4   4   5       22.95       23.83      0.91 o 
  -3   4   5        0.15        0.81      0.35 o 
  -2   4   5        4.92        5.48      0.44 o 
  -1   4   5       95.21       98.71      1.03 o 
   0   4   5       34.42       37.35      0.74 o 
   1   4   5      114.17      121.69      1.27 o 
   2   4   5      207.45      207.98      2.74 o 
   3   4   5        0.83        0.43      0.40 o 
   4   4   5        1.40        1.80      0.68 o 
   5   4   5        6.61        6.98      1.43 o 
  -5   5   5        1.53        3.07      1.69 o 
  -4   5   5        5.90        5.84      1.09 o 
  -3   5   5       10.74       11.26      0.49 o 
  -2   5   5        3.71        4.83      0.34 o 
  -1   5   5      241.82      268.08      3.37 o 
   0   5   5      643.14      658.71      5.87 o 
   1   5   5      159.02      167.53      2.27 o 
   2   5   5       15.56       15.83      0.72 o 
   3   5   5      118.13      126.44      3.77 o 
   4   5   5       49.43       49.66      2.05 o 
   5   5   5        0.29        3.51      2.54 o 
  -5   6   5       12.06       16.83      1.32 o 
  -4   6   5       85.11       86.90      2.60 o 
  -3   6   5      230.74      228.91      3.21 o 
  -2   6   5       26.14       26.93      0.56 o 
  -1   6   5      120.17      125.16      2.18 o 
   0   6   5      219.68      232.02      3.39 o 
   1   6   5      173.13      190.83      4.01 o 
   2   6   5       69.12       61.00      1.84 o 
   3   6   5        0.16        0.15      0.50 o 
   4   6   5       17.15       10.62      1.32 o 
   5   6   5       92.16      111.31      5.91 o 
  -5   7   5      131.28      143.79      6.17 o 
  -4   7   5       27.46       19.85      1.22 o 
  -3   7   5       68.73       67.98      1.54 o 
  -2   7   5       18.40       18.70      0.78 o 
  -1   7   5        0.11        1.01      0.46 o 
   0   7   5        0.01        0.32      0.29 o 
   1   7   5       12.81        9.76      0.69 o 
   2   7   5        0.28        0.36      0.43 o 
   3   7   5       18.91       18.65      0.89 o 
   4   7   5       51.95       42.82      3.04 o 
  -4   8   5       11.57       12.41      1.32 o 
  -3   8   5        2.17        2.12      0.50 o 
  -2   8   5       30.53       29.35      0.75 o 
  -1   8   5       33.12       30.29      0.87 o 
   0   8   5       23.55       20.32      1.08 o 
   1   8   5        6.40        5.50      0.41 o 
   2   8   5        0.45        0.78      0.55 o 
   3   8   5        7.96        5.85      1.03 o 
   4   8   5       33.55       34.96      2.82 o 
  -4   9   5       11.77       18.46      1.70 o 
  -3   9   5      116.18      136.21      4.45 o 
  -2   9   5        0.63       -0.05      0.73 o 
  -1   9   5       17.02       17.58      1.38 o 
   0   9   5       85.04       83.92      3.12 o 
   1   9   5        0.47        1.32      0.55 o 
   2   9   5        1.32        0.25      0.73 o 
   3   9   5        0.24       -0.75      1.34 o 
  -3  10   5       79.84       87.26      4.40 o 
  -2  10   5       18.82       19.17      1.41 o 
  -1  10   5        6.76        5.31      0.61 o 
   0  10   5        8.93        6.76      0.82 o 
   1  10   5      167.48      162.76      5.05 o 
   2  10   5        2.22        5.06      1.43 o 
   3  10   5        0.40        0.10      1.41 o 
  -2  11   5        2.71        2.43      1.05 o 
  -1  11   5       37.00       41.15      2.31 o 
   0  11   5      113.82      109.87      4.98 o 
   1  11   5        1.85        0.51      1.32 o 
  -6   0   6      200.74      201.99      9.28 o 
  -4   0   6       97.80       85.59      2.49 o 
  -2   0   6        5.96        5.45      0.48 o 
   0   0   6       68.40       65.41      1.55 o 
   2   0   6      190.86      243.27      3.32 o 
   4   0   6       33.64       37.45      1.88 o 
  -6   1   6       23.87       29.48      3.22 o 
  -5   1   6       68.68       68.30      2.56 o 
  -4   1   6        7.95        7.51      0.48 o 
  -3   1   6       71.11       64.56      1.46 o 
  -2   1   6       50.00       56.49      0.66 o 
  -1   1   6       89.10      100.66      0.91 o 
   0   1   6       44.98       42.21      0.71 o 
   1   1   6      310.44      306.41      2.84 o 
   2   1   6       26.69       32.14      1.03 o 
   3   1   6      223.00      252.23      3.57 o 
   4   1   6       77.75       80.03      1.79 o 
   5   1   6        1.68        2.31      2.37 o 
  -6   2   6       11.91       10.41      1.87 o 
  -5   2   6        2.60        3.66      1.07 o 
  -4   2   6       31.41       24.53      0.70 o 
  -3   2   6        4.57        4.21      0.39 o 
  -2   2   6        7.58        7.48      0.43 o 
  -1   2   6       24.30       31.20      0.43 o 
   0   2   6       81.33       75.32      1.03 o 
   1   2   6       12.57       10.14      0.61 o 
   2   2   6        8.54        8.33      0.43 o 
   3   2   6       60.62       57.67      1.11 o 
   4   2   6        3.18        4.22      1.20 o 
   5   2   6        3.80       -0.68      1.35 o 
  -6   3   6       37.43       38.14      2.48 o 
  -5   3   6        1.70        0.38      1.28 o 
  -4   3   6       26.92       22.13      0.81 o 
  -3   3   6        0.61        0.82      0.32 o 
  -2   3   6       94.02       88.91      0.88 o 
  -1   3   6       49.56       62.08      0.67 o 
   0   3   6      190.60      187.29      1.67 o 
   1   3   6        0.02        0.63      0.26 o 
   2   3   6        4.30        6.70      0.37 o 
   3   3   6       23.06       23.83      0.70 o 
   4   3   6      275.07      297.06      7.52 o 
   5   3   6       78.78       79.55      3.61 o 
  -5   4   6        5.36        2.53      0.98 o 
  -4   4   6        3.32        2.54      0.68 o 
  -3   4   6      178.32      176.11      2.31 o 
  -2   4   6      262.05      294.42      3.02 o 
  -1   4   6        0.59        1.32      0.16 o 
   0   4   6       61.73       76.05      1.37 o 
   1   4   6       19.77       20.94      0.43 o 
   2   4   6        3.54        4.07      0.41 o 
   3   4   6        1.53        2.61      0.70 o 
   4   4   6        8.50        7.32      0.84 o 
   5   4   6       15.90       11.86      1.45 o 
  -5   5   6       35.00       33.49      1.82 o 
  -4   5   6       63.60       62.71      2.25 o 
  -3   5   6       90.44       85.00      1.29 o 
  -2   5   6      192.21      197.73      2.30 o 
  -1   5   6      336.78      359.19      5.16 o 
   0   5   6      163.71      161.14      2.13 o 
   1   5   6       23.61       25.64      0.58 o 
   2   5   6        0.92        2.59      0.38 o 
   3   5   6        6.43        6.02      0.79 o 
   4   5   6        0.69        0.28      0.65 o 
   5   5   6        0.53        0.72      1.04 o 
  -5   6   6        5.07        4.63      0.99 o 
  -4   6   6        5.32        5.88      1.32 o 
  -3   6   6        5.69        5.33      0.46 o 
  -2   6   6       11.48       11.51      0.49 o 
  -1   6   6        4.77        4.26      0.38 o 
   0   6   6       58.99       54.63      1.71 o 
   1   6   6        5.99        6.88      0.31 o 
   2   6   6       30.88       27.38      0.69 o 
   3   6   6       19.53       19.75      0.91 o 
   4   6   6        0.01        0.72      0.85 o 
   5   6   6        3.77        7.83      1.79 o 
  -4   7   6       12.38        8.25      1.06 o 
  -3   7   6      146.94      147.69      2.84 o 
  -2   7   6       67.95       66.81      1.29 o 
  -1   7   6        7.72        7.44      0.44 o 
   0   7   6      191.98      214.31      3.89 o 
   1   7   6      402.85      391.38      5.65 o 
   2   7   6       13.55       15.03      0.78 o 
   3   7   6        0.17       -0.75      0.75 o 
   4   7   6       12.21        8.61      2.13 o 
  -4   8   6       85.87      100.31      4.28 o 
  -3   8   6        4.13        4.48      0.76 o 
  -2   8   6       19.37       17.55      0.65 o 
  -1   8   6        0.04       -0.05      0.41 o 
   0   8   6       76.33       70.04      1.70 o 
   1   8   6        1.96        3.61      0.48 o 
   2   8   6      328.52      320.86      6.88 o 
   3   8   6       25.01       29.19      1.89 o 
   4   8   6        5.51        2.95      1.49 o 
  -3   9   6        2.56        1.43      0.77 o 
  -2   9   6        0.16       -0.10      0.52 o 
  -1   9   6       26.40       27.97      2.06 o 
   0   9   6       38.08       37.13      1.33 o 
   1   9   6       61.64       49.84      1.68 o 
   2   9   6       38.56       28.23      1.55 o 
   3   9   6        9.21       12.57      3.53 o 
  -3  10   6        6.89        5.76      1.25 o 
  -2  10   6        7.63        7.65      1.08 o 
  -1  10   6        0.39        1.13      1.03 o 
   0  10   6       11.92       10.25      1.17 o 
   1  10   6        0.65        0.89      0.68 o 
   2  10   6        0.65        1.05      0.95 o 
  -1  11   6       16.12       16.01      2.50 o 
   0  11   6      121.37      121.45      7.98 o 
   1  11   6        4.76        3.47      1.59 o 
  -5   0   7       75.02       73.44      3.24 o 
  -3   0   7       12.26        9.10      0.71 o 
  -1   0   7      233.60      232.70      2.49 o 
   1   0   7       87.70       93.14      2.35 o 
   3   0   7        4.79        4.87      1.10 o 
   5   0   7        5.95       11.16      2.16 o 
  -6   1   7       10.52        9.49      2.29 o 
  -5   1   7      179.59      178.56      5.22 o 
  -4   1   7       25.14       21.26      1.21 o 
  -3   1   7        4.51        2.63      0.35 o 
  -2   1   7       44.81       43.97      0.85 o 
  -1   1   7        5.40        6.75      0.30 o 
   0   1   7        1.98        2.55      0.50 o 
   1   1   7       53.38       50.51      1.91 o 
   2   1   7       40.43       37.84      0.89 o 
   3   1   7        5.63        7.18      0.52 o 
   4   1   7       43.63       40.10      1.46 o 
   5   1   7       14.84       15.39      1.64 o 
  -6   2   7       14.35       10.73      1.77 o 
  -5   2   7      134.19      125.72      4.37 o 
  -4   2   7       82.55       63.51      1.27 o 
  -3   2   7       56.72       49.45      0.84 o 
  -2   2   7      120.88      145.67      1.22 o 
  -1   2   7     1035.39     1088.35      6.69 o 
   0   2   7      427.13      466.80      4.72 o 
   1   2   7        0.60        2.32      0.42 o 
   2   2   7        8.17        4.36      0.41 o 
   3   2   7        0.22        2.07      0.46 o 
   4   2   7       59.09       64.86      2.49 o 
   5   2   7       21.40       20.47      2.00 o 
  -5   3   7        3.95        5.71      0.98 o 
  -4   3   7        0.86        1.88      0.72 o 
  -3   3   7      155.31      146.05      1.88 o 
  -2   3   7      632.32      653.58      4.45 o 
  -1   3   7      649.80      709.92      5.19 o 
   0   3   7       51.09       55.20      0.68 o 
   1   3   7       54.37       48.10      0.72 o 
   2   3   7        6.83        6.34      0.83 o 
   3   3   7       45.03       45.72      0.97 o 
   4   3   7       27.25       28.80      1.52 o 
   5   3   7        9.95        5.93      1.26 o 
  -5   4   7        1.29        0.23      0.93 o 
  -4   4   7       10.91       13.25      0.79 o 
  -3   4   7      107.28       95.58      1.56 o 
  -2   4   7       39.13       36.62      0.61 o 
  -1   4   7       35.40       30.67      0.55 o 
   0   4   7       24.39       28.06      0.65 o 
   1   4   7        0.91        1.19      0.26 o 
   2   4   7       47.15       44.61      0.88 o 
   3   4   7        0.02       -0.23      0.47 o 
   4   4   7        0.71        0.07      0.69 o 
   5   4   7        0.88        1.35      1.27 o 
  -5   5   7        0.94        1.46      0.90 o 
  -4   5   7       33.19       35.85      1.25 o 
  -3   5   7      172.67      151.46      2.08 o 
  -2   5   7      213.24      232.22      2.78 o 
  -1   5   7       55.01       59.77      1.21 o 
   0   5   7       22.68       24.76      0.55 o 
   1   5   7       24.24       23.25      1.44 o 
   2   5   7       28.23       24.47      0.63 o 
   3   5   7        1.86        1.62      0.70 o 
   4   5   7       33.03       37.22      1.55 o 
   5   5   7       59.16       57.42      6.96 o 
  -5   6   7       16.38       19.53      1.81 o 
  -4   6   7       69.11       59.77      2.37 o 
  -3   6   7       30.33       30.21      1.00 o 
  -2   6   7       11.00        9.16      0.45 o 
  -1   6   7        0.49        1.64      0.39 o 
   0   6   7       28.26       33.84      0.90 o 
   1   6   7       19.41       25.28      0.55 o 
   2   6   7       73.51       57.08      1.25 o 
   3   6   7      117.52       98.48      2.92 o 
   4   6   7        4.35        2.86      0.92 o 
  -4   7   7        2.04        2.53      1.60 o 
  -3   7   7        3.70        3.27      0.45 o 
  -2   7   7        3.54        3.75      0.32 o 
  -1   7   7        0.00        0.16      0.70 o 
   0   7   7        3.03        4.06      1.10 o 
   1   7   7      192.24      180.90      3.14 o 
   2   7   7       44.95       31.45      1.23 o 
   3   7   7      126.28      115.87      3.62 o 
   4   7   7        0.23        2.28      1.27 o 
  -4   8   7        7.49        7.58      1.16 o 
  -3   8   7        3.05        2.74      0.77 o 
  -2   8   7        3.54        4.29      0.60 o 
  -1   8   7       16.50       16.73      1.74 o 
   0   8   7       30.68       30.84      1.28 o 
   1   8   7       12.68       12.95      1.02 o 
   2   8   7        3.29        2.50      0.77 o 
   3   8   7        5.21        5.49      1.31 o 
   4   8   7        9.02       11.03      1.86 o 
  -3   9   7       12.20       11.82      0.91 o 
  -2   9   7       38.45       33.56      1.95 o 
  -1   9   7        2.40        1.05      0.87 o 
   0   9   7       12.36       13.96      1.04 o 
   1   9   7      349.29      367.02      9.77 o 
   2   9   7        6.01        7.25      1.19 o 
   3   9   7       36.79       27.93      2.23 o 
  -3  10   7      185.82      216.90      7.14 o 
  -2  10   7        0.01        0.94      1.08 o 
  -1  10   7       38.68       42.96      4.17 o 
   0  10   7       35.41       37.37      4.45 o 
   1  10   7        4.70        2.20      0.69 o 
   2  10   7       92.31       84.50      5.34 o 
  -1  11   7        2.53        1.37      1.33 o 
   0  11   7        0.11       -0.65      1.55 o 
   1  11   7        1.70        2.71      1.58 o 
  -6   0   8       65.61       58.27      4.13 o 
  -4   0   8       23.96       23.02      1.20 o 
  -2   0   8       14.24       11.76      0.68 o 
   0   0   8     4918.18     5259.38     62.18 o 
   2   0   8        1.54        0.19      0.68 o 
   4   0   8       44.62       41.86      2.67 o 
  -6   1   8       24.16       19.10      1.81 o 
  -5   1   8        6.92        5.21      1.04 o 
  -4   1   8       97.06       96.20      2.00 o 
  -3   1   8       82.03       80.61      1.14 o 
  -2   1   8      594.48      590.39      4.29 o 
  -1   1   8      642.92      719.31      4.84 o 
   0   1   8      375.84      404.51      4.20 o 
   1   1   8      142.27      158.65      1.89 o 
   2   1   8        1.19        1.56      0.35 o 
   3   1   8        3.12        3.35      0.54 o 
   4   1   8        0.22        0.56      0.72 o 
   5   1   8        0.34        0.23      0.94 o 
  -5   2   8        1.06        1.68      0.92 o 
  -4   2   8       53.70       48.31      1.19 o 
  -3   2   8        0.93        1.43      0.38 o 
  -2   2   8       72.33       71.47      0.71 o 
  -1   2   8       76.84       81.44      0.80 o 
   0   2   8        0.35        1.45      0.33 o 
   1   2   8        1.52        1.80      0.33 o 
   2   2   8       78.86       76.35      1.62 o 
   3   2   8       24.02       23.70      0.83 o 
   4   2   8        2.01        1.49      0.70 o 
   5   2   8       13.81       11.83      1.61 o 
  -5   3   8       35.32       28.64      1.36 o 
  -4   3   8       44.78       37.61      1.20 o 
  -3   3   8      216.94      189.94      2.26 o 
  -2   3   8      154.29      152.56      1.68 o 
  -1   3   8      167.41      191.45      2.04 o 
   0   3   8      294.81      307.33      2.90 o 
   1   3   8        0.01        1.58      0.30 o 
   2   3   8        0.06        0.11      0.33 o 
   3   3   8        0.50        0.50      0.54 o 
   4   3   8        1.94        1.87      0.72 o 
   5   3   8        4.54        1.79      1.29 o 
  -5   4   8      141.99      132.93      4.63 o 
  -4   4   8      152.86      129.35      3.22 o 
  -3   4   8       12.49        3.70      0.80 o 
  -2   4   8      266.58      256.47      2.77 o 
  -1   4   8        6.91        6.48      0.38 o 
   0   4   8       10.98        7.76      0.38 o 
   1   4   8       32.04       29.47      0.67 o 
   2   4   8        0.46        0.09      0.45 o 
   3   4   8      133.40      113.71      2.27 o 
   4   4   8      134.98      126.13      4.00 o 
   5   4   8       12.82       16.92      1.66 o 
  -5   5   8      216.01      228.09      7.99 o 
  -4   5   8       28.02       21.17      2.19 o 
  -3   5   8       23.36       18.49      0.85 o 
  -2   5   8        8.91        7.18      0.39 o 
  -1   5   8       60.84       60.62      1.13 o 
   0   5   8        5.02        4.59      0.35 o 
   1   5   8       46.33       49.25      1.49 o 
   2   5   8      110.73       98.89      2.43 o 
   3   5   8       83.59       65.08      1.93 o 
   4   5   8       26.86       21.90      1.75 o 
   5   5   8       28.54       22.63      1.80 o 
  -5   6   8       32.33       30.41      1.92 o 
  -4   6   8        8.46        8.01      0.93 o 
  -3   6   8       27.70       24.09      0.78 o 
  -2   6   8        5.41        3.50      0.38 o 
  -1   6   8       30.29       26.64      0.96 o 
   0   6   8       54.42       50.47      1.20 o 
   1   6   8       38.28       40.16      0.82 o 
   2   6   8        5.94        6.91      0.44 o 
   3   6   8        0.17        0.62      0.73 o 
   4   6   8        3.71        4.44      1.12 o 
  -4   7   8        0.30        2.68      1.86 o 
  -3   7   8       60.03       67.30      1.84 o 
  -2   7   8      155.42      146.31      3.60 o 
  -1   7   8       28.39       27.04      1.03 o 
   0   7   8        2.88        2.35      1.14 o 
   1   7   8       85.17       83.06      2.71 o 
   2   7   8       52.42       41.25      1.29 o 
   3   7   8       50.49       43.46      2.65 o 
   4   7   8        7.39        7.59      2.33 o 
  -4   8   8       14.05       15.35      1.23 o 
  -3   8   8       59.29       53.05      1.91 o 
  -2   8   8      100.47      106.88      2.61 o 
  -1   8   8        0.05       -0.39      0.62 o 
   0   8   8       13.57       16.91      1.74 o 
   1   8   8        4.32        3.54      0.80 o 
   2   8   8      168.75      156.28      6.48 o 
   3   8   8        8.76        5.93      1.20 o 
  -3   9   8       28.11       25.93      1.64 o 
  -2   9   8      168.96      176.95      4.63 o 
  -1   9   8       99.28      100.41      3.16 o 
   0   9   8        0.83        0.38      1.05 o 
   1   9   8       25.59       23.63      1.16 o 
   2   9   8       30.19       26.65      1.82 o 
   3   9   8        4.23        1.26      1.67 o 
  -2  10   8       71.47       72.01      3.41 o 
  -1  10   8        7.12        5.83      1.49 o 
   0  10   8        0.76       -1.09      1.09 o 
   1  10   8        0.04       -0.23      1.92 o 
   2  10   8        5.52        5.50      1.48 o 
  -1  11   8        0.03        1.26      1.29 o 
   0  11   8        4.82        6.04      1.63 o 
  -5   0   9      115.93      122.24      4.75 o 
  -3   0   9       24.27       23.10      0.82 o 
  -1   0   9      187.42      188.16      2.19 o 
   1   0   9      113.56      118.90      2.38 o 
   3   0   9       28.56       23.37      1.28 o 
   5   0   9        6.67        4.41      1.55 o 
  -5   1   9       26.06       24.47      1.41 o 
  -4   1   9        1.38        0.92      0.56 o 
  -3   1   9        2.60        2.15      0.44 o 
  -2   1   9        0.03       -0.42      0.43 o 
  -1   1   9     1309.76     1405.20      8.86 o 
   0   1   9        0.88        1.20      0.30 o 
   1   1   9      986.05     1066.85      9.52 o 
   2   1   9       74.62       76.64      1.51 o 
   3   1   9        7.02        7.29      0.65 o 
   4   1   9       21.93       22.84      1.11 o 
   5   1   9       14.73       16.11      1.55 o 
  -5   2   9      156.05      158.92      4.99 o 
  -4   2   9       74.52       77.84      1.97 o 
  -3   2   9        9.16        8.51      0.42 o 
  -2   2   9       68.83       73.37      0.97 o 
  -1   2   9      137.29      142.65      1.34 o 
   0   2   9      342.31      380.87      3.39 o 
   1   2   9      714.36      746.38      6.43 o 
   2   2   9       74.83       79.81      1.59 o 
   3   2   9        2.37        1.18      0.52 o 
   4   2   9       80.23       68.85      2.17 o 
   5   2   9       23.96       21.89      1.60 o 
  -5   3   9       58.36       62.97      2.49 o 
  -4   3   9      563.77      565.73     11.85 o 
  -3   3   9        0.05        0.46      0.36 o 
  -2   3   9        7.32        8.62      0.32 o 
  -1   3   9      106.31      101.56      1.18 o 
   0   3   9        1.61        1.97      0.29 o 
   1   3   9       42.82       52.48      1.28 o 
   2   3   9        6.69        8.53      1.09 o 
   3   3   9       26.50       20.33      0.82 o 
   4   3   9       82.82       76.75      2.52 o 
   5   3   9       76.87       71.41      4.25 o 
  -5   4   9       41.33       44.69      2.16 o 
  -4   4   9       88.03       92.48      2.65 o 
  -3   4   9       67.46       68.07      1.12 o 
  -2   4   9      128.61      129.50      1.65 o 
  -1   4   9       22.91       24.05      0.53 o 
   0   4   9       62.55       68.23      1.04 o 
   1   4   9       46.16       51.42      0.92 o 
   2   4   9        0.49        0.87      0.38 o 
   3   4   9       12.25       11.79      0.75 o 
   4   4   9        1.02        0.74      0.87 o 
   5   4   9        0.57        0.79      1.27 o 
  -5   5   9        1.57        1.38      1.00 o 
  -4   5   9      241.20      227.77      6.23 o 
  -3   5   9        8.94        3.70      0.42 o 
  -2   5   9      332.72      320.54      4.41 o 
  -1   5   9       97.99       93.97      1.50 o 
   0   5   9        0.22        0.74      0.33 o 
   1   5   9        7.30        5.19      0.89 o 
   2   5   9       15.52        9.68      0.52 o 
   3   5   9      127.07      115.71      3.08 o 
   4   5   9       93.38       91.71      3.96 o 
  -5   6   9      180.93      192.43      6.83 o 
  -4   6   9        0.54       -0.16      0.71 o 
  -3   6   9      127.07       98.76      1.90 o 
  -2   6   9       36.26       24.47      0.56 o 
  -1   6   9      312.74      297.51      4.94 o 
   0   6   9       16.28       15.23      0.75 o 
   1   6   9       14.79       11.65      0.45 o 
   2   6   9       78.86       73.64      1.77 o 
   3   6   9       80.74       70.59      2.48 o 
   4   6   9        5.41       -1.45      1.45 o 
  -4   7   9       37.64       41.36      1.95 o 
  -3   7   9       13.14       10.43      0.98 o 
  -2   7   9      163.19      152.13      3.99 o 
  -1   7   9      269.35      282.55      5.50 o 
   0   7   9       89.46       84.33      2.27 o 
   1   7   9        3.12        2.57      0.61 o 
   2   7   9        0.92        1.37      0.82 o 
   3   7   9        5.70        7.80      1.28 o 
   4   7   9        0.39        1.24      1.64 o 
  -4   8   9        2.30        4.51      1.03 o 
  -3   8   9        2.30        2.47      0.84 o 
  -2   8   9       94.24       89.83      2.73 o 
  -1   8   9       40.97       40.65      3.00 o 
   0   8   9       60.19       58.11      2.28 o 
   1   8   9        0.17        0.10      0.46 o 
   2   8   9        0.99       -0.95      2.10 o 
   3   8   9        4.06        6.15      1.33 o 
  -3   9   9       37.83       35.83      1.90 o 
  -2   9   9       80.65       75.80      2.93 o 
  -1   9   9        6.98        8.24      1.67 o 
   0   9   9        8.70        7.97      0.99 o 
   1   9   9       34.76       31.91      2.12 o 
   2   9   9       62.89       63.86      3.29 o 
   3   9   9        1.55        3.48      1.64 o 
  -2  10   9      276.99      306.16     10.63 o 
  -1  10   9       95.74      102.72      4.41 o 
   0  10   9       15.27       11.93      1.56 o 
   1  10   9        3.85        4.92      2.17 o 
   2  10   9        5.95       10.17      1.45 o 
  -4   0  10      278.76      284.72      7.45 o 
  -2   0  10        0.36       -0.34      0.34 o 
   0   0  10      302.23      334.31      9.89 o 
   2   0  10        0.14        0.06      0.85 o 
   4   0  10        9.32        5.92      2.24 o 
  -5   1  10       66.12       63.23      2.31 o 
  -4   1  10      108.90      106.42      2.39 o 
  -3   1  10      722.17      743.27      8.07 o 
  -2   1  10      321.67      311.60      3.26 o 
  -1   1  10       71.04       66.52      0.78 o 
   0   1  10      320.49      346.33      3.15 o 
   1   1  10      303.94      327.10      3.36 o 
   2   1  10       27.60       26.45      0.75 o 
   3   1  10        8.90        7.13      0.65 o 
   4   1  10       41.26       41.02      1.65 o 
   5   1  10      106.95      105.71      4.67 o 
  -5   2  10        5.23        4.87      1.14 o 
  -4   2  10      405.52      418.43      8.92 o 
  -3   2  10       80.89       81.67      1.27 o 
  -2   2  10       11.07       11.45      0.42 o 
  -1   2  10      321.67      333.25      2.68 o 
   0   2  10       21.66       25.58      0.54 o 
   1   2  10        5.54        5.97      0.38 o 
   2   2  10      107.11      104.00      2.77 o 
   3   2  10       12.41       12.83      0.79 o 
   4   2  10        0.91       -0.62      0.76 o 
   5   2  10        1.17        0.87      1.16 o 
  -5   3  10       59.19       65.19      2.56 o 
  -4   3  10      205.97      218.27      4.83 o 
  -3   3  10      101.14       96.93      1.45 o 
  -2   3  10       94.96      100.35      1.26 o 
  -1   3  10       40.78       39.85      0.91 o 
   0   3  10      585.85      597.82      8.79 o 
   1   3  10      161.26      172.59      2.24 o 
   2   3  10      170.75      178.93      2.46 o 
   3   3  10      115.21      114.44      3.68 o 
   4   3  10      104.48      103.52      4.27 o 
   5   3  10       36.09       32.55      2.40 o 
  -5   4  10      393.32      398.10     13.37 o 
  -4   4  10      167.70      180.13      4.62 o 
  -3   4  10       38.88       33.46      0.68 o 
  -2   4  10        0.25        0.12      0.28 o 
  -1   4  10       19.24       18.15      0.46 o 
   0   4  10      133.00      127.67      1.72 o 
   1   4  10      210.70      218.75      3.08 o 
   2   4  10      319.15      334.23      5.05 o 
   3   4  10        9.32        7.63      0.78 o 
   4   4  10       51.05       44.20      2.18 o 
  -5   5  10        4.50        4.11      1.23 o 
  -4   5  10       68.14       64.28      2.09 o 
  -3   5  10      145.66      142.24      2.77 o 
  -2   5  10        2.85        2.04      0.37 o 
  -1   5  10       86.11       85.48      1.64 o 
   0   5  10      243.99      236.02      3.78 o 
   1   5  10      204.36      201.33      3.14 o 
   2   5  10       40.89       41.86      1.02 o 
   3   5  10        2.93        1.16      0.92 o 
   4   5  10        0.93        2.13      1.09 o 
  -4   6  10        0.24        0.88      0.77 o 
  -3   6  10        1.15        1.32      0.75 o 
  -2   6  10        0.64        0.35      0.29 o 
  -1   6  10      173.50      170.21      3.29 o 
   0   6  10      201.49      198.58      3.24 o 
   1   6  10       59.07       58.80      1.18 o 
   2   6  10        0.47        0.96      0.66 o 
   3   6  10       31.53       26.73      1.51 o 
   4   6  10        2.50        4.37      1.46 o 
  -4   7  10        1.62        0.61      0.80 o 
  -3   7  10      198.53      190.86      4.73 o 
  -2   7  10      133.18      117.74      3.06 o 
  -1   7  10       17.62       19.38      1.11 o 
   0   7  10       84.62       83.93      3.42 o 
   1   7  10       72.35       71.16      2.11 o 
   2   7  10       23.51       21.91      1.83 o 
   3   7  10        5.68        8.10      1.39 o 
  -3   8  10       90.20       83.82      3.79 o 
  -2   8  10       59.36       71.69      2.69 o 
  -1   8  10     1173.45     1242.99     29.22 o 
   0   8  10       66.71       66.78      2.65 o 
   1   8  10        0.86        0.79      0.94 o 
   2   8  10        2.46        2.75      1.68 o 
   3   8  10       43.97       46.74      3.09 o 
  -3   9  10      126.38      137.33      6.05 o 
  -2   9  10      186.32      180.59      7.22 o 
  -1   9  10       34.23       31.90      1.68 o 
   0   9  10        0.79        0.70      1.49 o 
   1   9  10       31.40       31.82      2.06 o 
   2   9  10        3.28        2.25      1.06 o 
  -2  10  10        2.63        0.67      2.17 o 
  -1  10  10       19.50       18.38      1.67 o 
   0  10  10        3.06        3.96      1.78 o 
   1  10  10        8.27        5.13      1.76 o 
  -5   0  11       82.83       93.41      3.95 o 
  -3   0  11      958.60      977.15     15.17 o 
  -1   0  11        3.40        4.89      1.21 o 
   1   0  11      316.47      330.85      5.81 o 
   3   0  11       72.65       63.40      2.08 o 
   5   0  11        2.15       -0.59      1.89 o 
  -5   1  11       21.70       23.99      1.49 o 
  -4   1  11       32.71       32.20      1.11 o 
  -3   1  11     1308.35     1328.99     14.41 o 
  -2   1  11      274.83      261.48      2.75 o 
  -1   1  11      809.61      840.87      8.97 o 
   0   1  11      211.72      219.45      2.20 o 
   1   1  11       41.92       41.30      0.85 o 
   2   1  11        6.34        7.22      0.70 o 
   3   1  11       14.95       14.01      0.87 o 
   4   1  11        0.16       -0.51      0.91 o 
   5   1  11      124.02      129.86      4.63 o 
  -5   2  11      217.07      219.03      6.63 o 
  -4   2  11      425.29      439.84      8.88 o 
  -3   2  11      222.16      230.60      2.95 o 
  -2   2  11      333.89      323.18      3.50 o 
  -1   2  11       37.94       31.71      0.58 o 
   0   2  11        0.81        0.89      0.32 o 
   1   2  11      253.21      261.32      3.93 o 
   2   2  11        0.30        0.52      0.45 o 
   3   2  11        0.89        2.13      0.72 o 
   4   2  11        3.02        4.54      1.06 o 
   5   2  11       12.40       13.94      1.70 o 
  -5   3  11      169.88      176.14      6.32 o 
  -4   3  11       24.46       27.15      1.19 o 
  -3   3  11       85.61       84.54      1.52 o 
  -2   3  11      104.28      110.70      1.86 o 
  -1   3  11      190.07      196.50      2.38 o 
   0   3  11      391.39      382.49      4.37 o 
   1   3  11      130.70      128.55      1.98 o 
   2   3  11      659.79      693.02      8.94 o 
   3   3  11        1.61        0.98      0.62 o 
   4   3  11        1.35        1.22      1.01 o 
  -5   4  11        0.38        1.59      1.11 o 
  -4   4  11        1.95        1.56      1.05 o 
  -3   4  11      131.24      130.03      2.48 o 
  -2   4  11       29.35       27.07      0.55 o 
  -1   4  11       21.11       20.33      0.91 o 
   0   4  11      294.00      296.55      3.84 o 
   1   4  11      234.17      241.64      3.27 o 
   2   4  11       19.59       17.28      0.68 o 
   3   4  11        0.16       -0.58      0.62 o 
   4   4  11        2.23        2.13      1.15 o 
  -5   5  11      143.36      165.43      5.55 o 
  -4   5  11        3.23        3.35      1.15 o 
  -3   5  11      135.12      142.76      2.74 o 
  -2   5  11       57.42       57.57      1.05 o 
  -1   5  11        2.48        2.98      0.46 o 
   0   5  11      341.12      345.11      4.48 o 
   1   5  11        2.92        1.47      0.74 o 
   2   5  11      280.18      282.53      5.82 o 
   3   5  11       12.25        8.76      1.08 o 
   4   5  11       72.60       80.38      4.11 o 
  -4   6  11       42.86       40.41      1.77 o 
  -3   6  11        0.48        1.40      0.45 o 
  -2   6  11       20.06       20.43      0.84 o 
  -1   6  11      534.62      552.30      9.15 o 
   0   6  11      858.95      903.09     15.25 o 
   1   6  11      261.45      263.13      5.37 o 
   2   6  11       27.05       26.76      1.17 o 
   3   6  11      135.23      130.29      7.90 o 
   4   6  11        4.25        0.38      1.57 o 
  -4   7  11        5.95        4.99      0.90 o 
  -3   7  11        0.23        0.26      0.84 o 
  -2   7  11      244.85      238.23      5.90 o 
  -1   7  11       95.74       98.64      3.04 o 
   0   7  11      149.67      145.01      4.70 o 
   1   7  11       11.24       11.71      2.16 o 
   2   7  11       55.57       51.24      2.08 o 
   3   7  11       15.68       12.44      1.39 o 
  -3   8  11        0.23       -0.78      0.78 o 
  -2   8  11        1.18        1.06      0.80 o 
  -1   8  11        0.14       -0.63      0.85 o 
   0   8  11       11.00       10.35      1.09 o 
   1   8  11        8.76        7.97      0.66 o 
   2   8  11        2.47        3.50      0.91 o 
   3   8  11        1.75        2.84      1.53 o 
  -3   9  11        6.97        4.15      0.90 o 
  -2   9  11      115.58      106.64      4.18 o 
  -1   9  11       12.97       11.87      1.44 o 
   0   9  11        3.89        4.57      1.25 o 
   1   9  11       62.10       62.72      3.47 o 
   2   9  11       10.77       13.73      2.06 o 
  -1  10  11       10.41        7.49      1.67 o 
   0  10  11      238.09      267.49     10.44 o 
   1  10  11        0.03        2.53      1.90 o 
  -4   0  12      769.53      786.90     19.75 o 
  -2   0  12     2998.30     3057.85     39.14 o 
   0   0  12       74.86       68.23      1.60 o 
   2   0  12      241.63      254.67      5.81 o 
   4   0  12        6.44        5.29      1.31 o 
  -5   1  12        0.29       -0.97      1.12 o 
  -4   1  12      141.75      152.62      3.23 o 
  -3   1  12      512.20      523.10      6.62 o 
  -2   1  12      212.14      209.27      2.22 o 
  -1   1  12       15.96       14.71      0.70 o 
   0   1  12      461.53      489.95      5.79 o 
   1   1  12      484.67      504.92      6.28 o 
   2   1  12      246.75      261.88      3.82 o 
   3   1  12      173.86      179.17      4.42 o 
   4   1  12       24.94       25.85      1.84 o 
  -5   2  12        4.80        4.51      1.13 o 
  -4   2  12       58.37       58.62      1.55 o 
  -3   2  12       23.40       21.67      0.71 o 
  -2   2  12      292.67      296.41      3.38 o 
  -1   2  12      318.79      314.24      3.51 o 
   0   2  12       70.44       73.48      1.17 o 
   1   2  12       12.53       10.76      0.64 o 
   2   2  12      498.05      517.34      7.35 o 
   3   2  12       17.35       16.72      0.94 o 
   4   2  12        0.02       -0.32      1.00 o 
  -5   3  12        0.15       -0.11      1.82 o 
  -4   3  12       30.50       26.52      1.22 o 
  -3   3  12        0.22       -0.49      0.76 o 
  -2   3  12     1051.16     1088.97     11.71 o 
  -1   3  12      289.46      283.18      3.22 o 
   0   3  12      113.60      117.92      1.62 o 
   1   3  12      172.85      169.64      2.66 o 
   2   3  12      173.25      176.30      3.17 o 
   3   3  12       23.54       22.28      1.08 o 
   4   3  12       72.15       79.79      3.33 o 
  -5   4  12       83.01       94.56      3.92 o 
  -4   4  12       84.65       80.75      3.05 o 
  -3   4  12        7.35        5.92      0.60 o 
  -2   4  12        2.57        1.51      0.31 o 
  -1   4  12       17.92       17.08      0.53 o 
   0   4  12      960.55      984.56     11.62 o 
   1   4  12     1004.61     1044.15     13.22 o 
   2   4  12      154.40      154.05      3.38 o 
   3   4  12       35.59       34.34      1.49 o 
   4   4  12        3.28        5.13      1.35 o 
  -4   5  12       73.89       73.73      2.45 o 
  -3   5  12        4.11        2.84      0.38 o 
  -2   5  12        0.02        0.09      0.35 o 
  -1   5  12      113.99      109.35      2.09 o 
   0   5  12      469.10      473.60      6.35 o 
   1   5  12       70.28       67.13      2.02 o 
   2   5  12       35.06       33.46      1.11 o 
   3   5  12      209.62      212.86      7.15 o 
   4   5  12        3.21        5.47      1.56 o 
  -4   6  12       14.66       18.41      1.25 o 
  -3   6  12       59.58       54.30      1.56 o 
  -2   6  12       84.09       81.00      2.08 o 
  -1   6  12       16.11       14.39      1.55 o 
   0   6  12       15.18       13.55      0.87 o 
   1   6  12        9.72        8.45      0.50 o 
   2   6  12        4.13        2.63      0.60 o 
   3   6  12        0.10        1.53      1.05 o 
  -4   7  12      142.32      172.49      5.39 o 
  -3   7  12        6.56        8.74      0.68 o 
  -2   7  12       39.65       38.26      1.26 o 
  -1   7  12        3.98        3.25      1.42 o 
   0   7  12       32.66       30.25      2.31 o 
   1   7  12       73.93       66.14      2.37 o 
   2   7  12        5.97        7.52      1.06 o 
   3   7  12       65.53       59.14      3.29 o 
  -3   8  12        9.36       11.87      1.13 o 
  -2   8  12       10.58        9.51      1.17 o 
  -1   8  12        1.36        1.11      0.95 o 
   0   8  12       48.71       50.48      2.28 o 
   1   8  12       40.48       42.75      1.78 o 
   2   8  12       28.34       27.35      2.01 o 
  -2   9  12        5.62        4.12      1.15 o 
  -1   9  12       49.31       46.85      2.29 o 
   0   9  12        0.05        1.31      1.19 o 
   1   9  12        0.57       -1.42      1.53 o 
   2   9  12        0.85        1.03      1.30 o 
   0  10  12        1.75       -0.38      1.73 o 
  -5   0  13       32.41       36.08      2.82 o 
  -3   0  13       22.37       21.59      1.11 o 
  -1   0  13       13.61       13.63      0.72 o 
   1   0  13      143.97      146.18      3.70 o 
   3   0  13      632.21      672.46     19.02 o 
  -5   1  13        0.00        1.79      1.09 o 
  -4   1  13       28.17       28.41      1.15 o 
  -3   1  13      115.07      122.82      1.99 o 
  -2   1  13      256.09      259.55      3.04 o 
  -1   1  13       65.77       71.82      1.06 o 
   0   1  13        9.02        7.74      0.45 o 
   1   1  13       10.26       11.60      0.60 o 
   2   1  13       14.31       13.09      0.68 o 
   3   1  13      690.26      755.95     16.68 o 
   4   1  13       25.85       27.32      1.62 o 
  -5   2  13        0.32        0.13      1.05 o 
  -4   2  13        1.19        1.38      0.77 o 
  -3   2  13      417.38      418.22      7.56 o 
  -2   2  13      513.73      530.80      6.17 o 
  -1   2  13     1015.84     1031.98     10.92 o 
   0   2  13      149.61      141.03      1.88 o 
   1   2  13      816.57      852.51     10.66 o 
   2   2  13      833.11      883.09     12.78 o 
   3   2  13       79.39       78.59      2.99 o 
   4   2  13       35.03       32.96      2.88 o 
  -5   3  13        0.92        0.14      1.03 o 
  -4   3  13       33.22       35.27      1.59 o 
  -3   3  13       23.75       22.97      0.86 o 
  -2   3  13      168.21      155.06      2.16 o 
  -1   3  13      449.87      455.25      5.49 o 
   0   3  13       12.95       16.02      1.46 o 
   1   3  13      666.50      694.18      9.31 o 
   2   3  13       37.95       38.14      1.23 o 
   3   3  13        5.82        4.32      0.92 o 
   4   3  13       25.90       23.33      2.06 o 
  -5   4  13       13.92       12.56      1.54 o 
  -4   4  13        0.47        0.04      1.03 o 
  -3   4  13        9.26        9.23      0.73 o 
  -2   4  13      135.33      129.41      2.38 o 
  -1   4  13      182.56      187.54      2.65 o 
   0   4  13      193.59      202.47      2.70 o 
   1   4  13       21.52       22.88      0.73 o 
   2   4  13       41.43       41.42      1.38 o 
   3   4  13       28.24       26.95      1.89 o 
   4   4  13        0.06        2.82      1.40 o 
  -4   5  13        5.87        5.64      1.09 o 
  -3   5  13       17.94       15.49      0.83 o 
  -2   5  13        0.15        0.25      0.43 o 
  -1   5  13      416.09      429.62      6.66 o 
   0   5  13      355.23      377.39      5.97 o 
   1   5  13      212.10      221.69      6.68 o 
   2   5  13       22.86       20.05      1.01 o 
   3   5  13       90.35       96.19      4.22 o 
   4   5  13        0.78        2.20      1.53 o 
  -4   6  13        0.35        1.95      0.93 o 
  -3   6  13       14.92       14.66      1.00 o 
  -2   6  13       71.87       75.28      2.09 o 
  -1   6  13       63.65       59.74      2.91 o 
   0   6  13       32.41       34.05      1.52 o 
   1   6  13       97.62      100.17      2.55 o 
   2   6  13       33.74       36.30      2.57 o 
   3   6  13        4.54        3.99      1.91 o 
  -3   7  13       25.16       24.79      1.56 o 
  -2   7  13       38.05       33.63      1.35 o 
  -1   7  13        7.93        6.42      1.25 o 
   0   7  13        1.14        1.63      1.13 o 
   1   7  13       36.01       36.09      1.64 o 
   2   7  13        4.57        4.65      1.07 o 
   3   7  13        1.01        2.14      1.35 o 
  -3   8  13        0.02        0.14      0.92 o 
  -2   8  13       82.44       78.08      3.53 o 
  -1   8  13        3.90        5.44      1.35 o 
   0   8  13        6.38        5.13      1.24 o 
   1   8  13        1.43        0.16      0.94 o 
   2   8  13        0.69        1.56      1.39 o 
  -2   9  13       10.48        9.25      2.43 o 
  -1   9  13       57.47       56.00      2.58 o 
   0   9  13        0.88       -1.08      1.28 o 
   1   9  13        6.25        6.29      1.85 o 
  -4   0  14       37.05       36.50      2.17 o 
  -2   0  14      133.49      127.76      2.48 o 
   0   0  14       72.56       77.97      2.85 o 
   2   0  14     1470.68     1642.81     49.38 o 
   4   0  14      554.83      625.45     29.09 o 
  -5   1  14       14.72       13.84      1.36 o 
  -4   1  14        3.03        2.95      1.21 o 
  -3   1  14        0.01       -0.21      0.52 o 
  -2   1  14        2.84        2.35      0.36 o 
  -1   1  14       15.56       11.59      0.45 o 
   0   1  14      176.09      184.48      2.62 o 
   1   1  14        2.87        3.28      0.58 o 
   2   1  14       91.59       94.72      2.35 o 
   3   1  14      456.15      493.52     11.97 o 
   4   1  14       40.61       41.49      2.38 o 
  -5   2  14       24.03       25.76      1.74 o 
  -4   2  14      102.37      105.81      3.18 o 
  -3   2  14       12.96       13.37      0.92 o 
  -2   2  14        3.18        2.20      0.48 o 
  -1   2  14       35.20       28.80      0.71 o 
   0   2  14       26.62       24.75      0.69 o 
   1   2  14        0.05        0.93      0.52 o 
   2   2  14       46.01       43.27      1.72 o 
   3   2  14       65.43       61.46      2.12 o 
   4   2  14       88.47       91.35      5.94 o 
  -5   3  14       13.25       16.15      1.72 o 
  -4   3  14        0.01        0.73      0.89 o 
  -3   3  14        2.34        4.11      0.60 o 
  -2   3  14       52.57       51.34      1.00 o 
  -1   3  14      197.84      199.02      2.99 o 
   0   3  14       26.78       28.46      1.20 o 
   1   3  14        1.84        1.90      0.47 o 
   2   3  14       53.70       57.56      2.96 o 
   3   3  14        6.77        6.19      1.12 o 
   4   3  14      349.00      380.86     13.04 o 
  -4   4  14        5.22        5.74      1.07 o 
  -3   4  14       87.32       80.08      2.41 o 
  -2   4  14       10.01       13.05      0.60 o 
  -1   4  14     1026.49     1069.85     13.18 o 
   0   4  14      261.25      280.22      4.12 o 
   1   4  14       70.65       63.72      1.62 o 
   2   4  14       33.29       32.84      1.21 o 
   3   4  14       29.72       29.31      1.80 o 
   4   4  14        0.00        0.97      1.30 o 
  -4   5  14        2.50        1.03      0.98 o 
  -3   5  14      280.64      287.63      7.66 o 
  -2   5  14      130.94      118.51      2.83 o 
  -1   5  14       41.59       44.36      2.03 o 
   0   5  14      169.73      170.66      4.47 o 
   1   5  14       88.18       88.68      2.57 o 
   2   5  14       55.67       57.76      2.27 o 
   3   5  14       13.42       12.06      1.72 o 
  -4   6  14        4.31        3.50      1.22 o 
  -3   6  14        3.34        3.15      0.73 o 
  -2   6  14       44.77       40.99      1.46 o 
  -1   6  14      137.74      138.45      4.92 o 
   0   6  14       21.27       20.86      1.03 o 
   1   6  14       96.42       92.90      2.49 o 
   2   6  14        0.19       -0.97      0.97 o 
   3   6  14       26.13       35.76      2.69 o 
  -3   7  14        4.01        1.54      0.75 o 
  -2   7  14       10.45       11.56      1.25 o 
  -1   7  14        0.07        0.63      1.04 o 
   0   7  14      338.04      352.78     12.78 o 
   1   7  14      280.77      306.13      9.73 o 
   2   7  14       70.26       68.40      3.68 o 
  -2   8  14        1.36        1.05      0.98 o 
  -1   8  14       40.70       42.11      3.12 o 
   0   8  14        0.19       -0.40      1.21 o 
   1   8  14      163.28      178.18      7.11 o 
   2   8  14        0.53       -0.04      1.74 o 
  -1   9  14        9.05        6.70      1.34 o 
   0   9  14       75.59       74.89      4.55 o 
  -5   0  15       39.41       38.13      3.07 o 
  -3   0  15      222.54      231.46      6.42 o 
  -1   0  15       88.75       81.56      1.91 o 
   1   0  15       34.12       29.16      1.85 o 
   3   0  15       13.28       11.46      2.67 o 
  -5   1  15      116.93      122.98      4.88 o 
  -4   1  15       47.75       52.21      1.99 o 
  -3   1  15        2.67        3.29      0.56 o 
  -2   1  15       17.35       13.53      0.57 o 
  -1   1  15        4.25        5.87      0.65 o 
   0   1  15        3.84        2.41      0.46 o 
   1   1  15        0.00        0.50      0.46 o 
   2   1  15        5.37        5.48      0.72 o 
   3   1  15      133.23      140.58      4.12 o 
   4   1  15      139.61      137.98      5.50 o 
  -4   2  15        9.78       11.29      1.08 o 
  -3   2  15       17.19       19.18      1.02 o 
  -2   2  15      165.83      146.41      2.93 o 
  -1   2  15       43.63       32.60      0.79 o 
   0   2  15      130.85      116.30      1.86 o 
   1   2  15       16.24       12.93      1.21 o 
   2   2  15        0.61        1.50      0.85 o 
   3   2  15      215.10      240.78     10.73 o 
   4   2  15      182.31      191.87      7.13 o 
  -4   3  15        0.57        0.91      0.87 o 
  -3   3  15       23.29       19.11      1.25 o 
  -2   3  15      126.69      107.75      2.40 o 
  -1   3  15      218.13      186.27      3.28 o 
   0   3  15        3.48        1.85      0.39 o 
   1   3  15       33.96       34.17      1.06 o 
   2   3  15       39.67       36.64      2.20 o 
   3   3  15       12.32       11.21      2.07 o 
  -4   4  15       25.53       26.80      1.97 o 
  -3   4  15       45.33       42.66      1.75 o 
  -2   4  15       19.87       16.22      0.64 o 
  -1   4  15       10.88        8.88      0.59 o 
   0   4  15       31.94       29.30      0.90 o 
   1   4  15       94.16       97.57      2.98 o 
   2   4  15        0.85        1.11      0.83 o 
   3   4  15        2.12        3.08      1.78 o 
  -4   5  15       17.19       19.14      1.39 o 
  -3   5  15       37.97       36.99      1.69 o 
  -2   5  15       20.62       17.73      0.88 o 
  -1   5  15       39.12       40.65      1.27 o 
   0   5  15      148.61      151.34      3.45 o 
   1   5  15       12.72       11.89      1.00 o 
   2   5  15        4.21        3.72      1.20 o 
   3   5  15        4.34        6.30      1.37 o 
  -3   6  15        5.13        3.66      0.75 o 
  -2   6  15        0.56        0.06      0.71 o 
  -1   6  15       18.40       17.09      0.95 o 
   0   6  15      537.54      573.32     14.90 o 
   1   6  15      363.41      389.17     10.97 o 
   2   6  15        0.90        1.42      1.16 o 
   3   6  15       10.18       14.06      1.91 o 
  -3   7  15        4.50        7.19      1.14 o 
  -2   7  15       15.97       15.28      1.94 o 
  -1   7  15       16.19       13.05      1.48 o 
   0   7  15       53.17       52.94      2.26 o 
   1   7  15        4.42        3.42      1.01 o 
   2   7  15      279.38      323.09     12.77 o 
  -2   8  15       23.18       22.84      1.73 o 
  -1   8  15        1.64        2.71      1.75 o 
   0   8  15       42.53       39.71      2.67 o 
   1   8  15        8.99        7.02      1.54 o 
  -4   0  16        5.20        5.24      1.49 o 
  -2   0  16        0.06        0.27      0.55 o 
   0   0  16      426.73      362.80      7.19 o 
   2   0  16      150.70      154.15      5.58 o 
  -4   1  16        0.28        0.31      1.04 o 
  -3   1  16       15.95       16.41      0.85 o 
  -2   1  16       13.95       11.07      0.59 o 
  -1   1  16      238.85      196.57      3.65 o 
   0   1  16      257.49      235.16      4.46 o 
   1   1  16       11.98        9.93      0.73 o 
   2   1  16        9.98       10.65      0.93 o 
   3   1  16        5.27        3.97      1.13 o 
  -4   2  16        1.51        0.89      0.85 o 
  -3   2  16        0.05       -0.62      0.62 o 
  -2   2  16       89.77       79.68      1.88 o 
  -1   2  16        4.25        2.03      0.40 o 
   0   2  16        4.11        4.98      0.51 o 
   1   2  16        0.50        0.55      1.12 o 
   2   2  16       86.82       85.62      2.49 o 
   3   2  16        1.77        1.69      1.22 o 
  -4   3  16      191.92      219.68      7.78 o 
  -3   3  16       36.68       39.00      1.57 o 
  -2   3  16       54.35       48.27      1.31 o 
  -1   3  16        1.18        1.93      0.46 o 
   0   3  16        0.68        0.42      0.45 o 
   1   3  16        6.08        5.78      0.80 o 
   2   3  16        1.64        1.69      1.75 o 
   3   3  16        6.30        5.86      1.23 o 
  -4   4  16       54.67       66.56      3.01 o 
  -3   4  16       85.64       94.76      3.30 o 
  -2   4  16       71.02       67.54      2.08 o 
  -1   4  16        3.82        4.80      0.55 o 
   0   4  16       19.29       19.94      1.12 o 
   1   4  16       26.41       21.07      1.19 o 
   2   4  16       10.35        9.89      1.21 o 
   3   4  16       49.20       55.00      4.01 o 
  -3   5  16        3.70        6.22      0.91 o 
  -2   5  16        0.11       -0.45      0.63 o 
  -1   5  16        9.18       10.00      0.84 o 
   0   5  16       27.92       27.54      1.11 o 
   1   5  16        0.06       -0.45      0.77 o 
   2   5  16       13.23       11.42      1.76 o 
   3   5  16      151.40      172.21      8.69 o 
  -3   6  16       32.78       32.68      1.89 o 
  -2   6  16       18.01       17.14      1.79 o 
  -1   6  16       16.73       15.86      1.27 o 
   0   6  16        2.47        0.92      1.07 o 
   1   6  16        0.47       -0.70      0.70 o 
   2   6  16       54.78       58.22      2.90 o 
  -2   7  16        5.21        3.22      1.26 o 
  -1   7  16        7.51        7.64      1.41 o 
   0   7  16        5.16        3.97      0.85 o 
   1   7  16       35.42       32.48      1.99 o 
  -1   8  16        0.02       -0.51      1.26 o 
   0   8  16       41.76       40.62      2.95 o 
  -3   0  17       29.69       33.24      2.13 o 
  -1   0  17        7.16        3.92      0.82 o 
   1   0  17       21.41       19.21      1.50 o 
   3   0  17      115.27      114.65      7.54 o 
  -4   1  17        4.15        1.76      0.96 o 
  -3   1  17        9.41        9.00      0.87 o 
  -2   1  17        6.82        5.41      0.54 o 
  -1   1  17       71.95       55.86      1.84 o 
   0   1  17      119.91      120.05      2.48 o 
   1   1  17      146.07      128.30      2.74 o 
   2   1  17        4.39        4.56      1.03 o 
   3   1  17        0.01       -0.13      1.13 o 
  -4   2  17       15.50       18.55      2.14 o 
  -3   2  17        2.00        1.63      0.86 o 
  -2   2  17       52.86       57.75      1.52 o 
  -1   2  17       14.04        9.61      0.61 o 
   0   2  17       72.36       57.52      1.62 o 
   1   2  17      208.69      207.08      4.81 o 
   2   2  17       10.27       10.26      1.23 o 
   3   2  17       14.36       15.85      2.30 o 
  -4   3  17        0.15       -0.39      1.04 o 
  -3   3  17        0.08        0.37      0.89 o 
  -2   3  17        0.02        0.23      0.75 o 
  -1   3  17        4.59        3.47      0.50 o 
   0   3  17        0.03        0.08      0.53 o 
   1   3  17       33.70       33.24      1.71 o 
   2   3  17        0.92        2.21      1.64 o 
   3   3  17       71.60       78.67      3.88 o 
  -3   4  17       43.32       40.33      1.97 o 
  -2   4  17        0.03        0.15      0.63 o 
  -1   4  17       31.77       28.52      1.31 o 
   0   4  17       39.16       38.11      1.56 o 
   1   4  17       22.16       22.18      1.27 o 
   2   4  17        7.84        7.62      1.26 o 
   3   4  17       43.11       46.46      3.44 o 
  -3   5  17       89.63      107.10      4.13 o 
  -2   5  17       23.50       23.53      1.29 o 
  -1   5  17        2.28        2.21      0.77 o 
   0   5  17        0.54        0.15      0.65 o 
   1   5  17        7.87        8.66      0.95 o 
   2   5  17        3.58        4.76      1.22 o 
  -3   6  17       60.17       74.99      3.37 o 
  -2   6  17       95.97      109.30      4.73 o 
  -1   6  17        5.39        3.72      2.46 o 
   0   6  17        3.08        2.89      1.67 o 
   1   6  17        0.09       -0.44      0.68 o 
   2   6  17        4.10        4.49      1.40 o 
  -2   7  17        3.73        3.87      0.91 o 
  -1   7  17       25.10       24.65      2.02 o 
   0   7  17        2.00        1.57      2.25 o 
   1   7  17        0.00       -0.33      1.08 o 
  -4   0  18       12.51       13.63      2.53 o 
  -2   0  18       42.41       34.92      1.69 o 
   0   0  18       36.57       22.42      1.35 o 
   2   0  18       66.86       55.44      5.41 o 
  -4   1  18        0.00        1.33      1.07 o 
  -3   1  18       12.50       17.96      1.19 o 
  -2   1  18       10.72       11.51      1.11 o 
  -1   1  18        3.34        4.43      0.69 o 
   0   1  18        3.14        2.06      0.61 o 
   1   1  18        7.33        4.57      0.79 o 
   2   1  18       13.02       12.48      1.27 o 
   3   1  18        0.03        1.95      1.38 o 
  -4   2  18       13.43       15.42      1.96 o 
  -3   2  18       37.30       44.13      4.97 o 
  -2   2  18        0.14        0.90      0.77 o 
  -1   2  18        0.45        1.17      0.58 o 
   0   2  18        0.08       -0.11      1.04 o 
   1   2  18       51.90       49.33      1.91 o 
   2   2  18        1.40        1.28      1.06 o 
   3   2  18       10.19        9.42      1.64 o 
  -3   3  18        5.64        3.92      0.94 o 
  -2   3  18        1.54        1.40      1.10 o 
  -1   3  18        0.60        0.02      0.75 o 
   0   3  18        3.84        2.75      0.71 o 
   1   3  18       57.60       52.63      2.14 o 
   2   3  18      116.10      115.83      5.46 o 
  -3   4  18        1.21        0.09      1.08 o 
  -2   4  18        0.02       -0.31      0.76 o 
  -1   4  18       49.04       54.08      2.59 o 
   0   4  18        4.42        5.45      0.95 o 
   1   4  18       41.94       39.02      1.77 o 
   2   4  18       38.90       38.30      2.83 o 
  -3   5  18       14.99       12.86      1.29 o 
  -2   5  18        0.55       -0.09      0.86 o 
  -1   5  18        0.02        0.61      0.70 o 
   0   5  18        7.41        9.63      1.30 o 
   1   5  18        2.63        1.49      1.28 o 
   2   5  18        0.21       -1.32      1.32 o 
  -2   6  18       13.51        9.81      1.85 o 
  -1   6  18        0.31        0.69      1.32 o 
   0   6  18       70.29       69.56      3.33 o 
   1   6  18        0.03        0.51      1.00 o 
  -3   0  19       46.61       57.07      3.52 o 
  -1   0  19       30.39       27.25      1.60 o 
   1   0  19        3.45        4.11      1.39 o 
  -3   1  19       23.38       26.66      1.66 o 
  -2   1  19       13.83       15.06      1.07 o 
  -1   1  19        0.20        0.01      0.61 o 
   0   1  19       11.48       15.40      0.97 o 
   1   1  19        7.87        6.33      1.05 o 
   2   1  19       12.38        8.99      2.28 o 
  -3   2  19       55.47       67.55      9.12 o 
  -2   2  19       30.63       35.70      1.63 o 
  -1   2  19       17.55       15.78      1.04 o 
   0   2  19        0.40       -0.71      0.71 o 
   1   2  19        0.03        0.14      0.80 o 
   2   2  19        0.26       -2.49      2.49 o 
  -3   3  19       46.14       50.49      2.26 o 
  -2   3  19        2.54        0.05      0.85 o 
  -1   3  19       19.28       18.88      1.20 o 
   0   3  19        3.17        7.46      0.96 o 
   1   3  19       36.18       40.36      2.00 o 
   2   3  19        0.11        0.81      1.23 o 
  -3   4  19       11.86       13.82      2.10 o 
  -2   4  19        1.88        1.87      0.86 o 
  -1   4  19        2.70        4.46      0.85 o 
   0   4  19        2.39        2.64      0.88 o 
   1   4  19       16.92       17.85      1.34 o 
   2   4  19        0.63        0.05      1.23 o 
  -2   5  19       22.86       18.59      1.25 o 
  -1   5  19        0.03       -1.18      1.18 o 
   0   5  19       24.83       22.49      1.48 o 
   1   5  19        4.36        3.59      0.96 o 
  -1   6  19       38.78       46.45      2.96 o 
   0   6  19       31.95       33.12      1.96 o 
  -2   0  20      411.95      488.71     23.11 o 
   0   0  20        2.64       -1.55      2.92 o 
   2   0  20       17.92       15.44      2.99 o 
  -3   1  20       56.79       70.34      3.19 o 
  -2   1  20        5.38        4.95      1.03 o 
  -1   1  20        3.08        1.21      0.80 o 
   0   1  20        1.65        2.88      0.85 o 
   1   1  20        9.19       12.87      1.27 o 
   2   1  20        6.21        8.00      1.46 o 
  -3   2  20        0.49        0.69      1.09 o 
  -2   2  20       39.30       44.25      2.29 o 
  -1   2  20       26.72       26.89      1.52 o 
   0   2  20        6.66        5.55      1.24 o 
   1   2  20        0.68        2.02      1.42 o 
   2   2  20        9.09        8.53      1.44 o 
  -2   3  20        5.80        7.53      1.05 o 
  -1   3  20        0.90        1.20      1.00 o 
   0   3  20        0.60        1.13      0.86 o 
   1   3  20        2.58        1.29      1.20 o 
  -2   4  20        0.00        0.52      0.99 o 
  -1   4  20        0.95       -1.06      1.06 o 
   0   4  20       14.82       20.44      1.65 o 
   1   4  20      112.50      123.27      4.48 o 
  -1   5  20       55.48       60.53      2.53 o 
   0   5  20      135.19      152.50      5.94 o 
  -1   0  21       15.66       16.24      1.86 o 
   1   0  21        0.30       -0.93      1.40 o 
  -2   1  21       19.72       21.94      1.55 o 
  -1   1  21       21.92       25.17      2.30 o 
   0   1  21       17.82       14.05      1.32 o 
   1   1  21        2.50        1.09      1.00 o 
  -2   2  21       31.34       33.82      2.13 o 
  -1   2  21      126.93      154.51      6.38 o 
   0   2  21       35.11       35.55      2.04 o 
   1   2  21       33.30       40.33      2.50 o 
  -1   3  21       40.51       35.94      1.98 o 
   0   3  21       43.97       49.90      2.42 o 
   0   0  22        3.22        1.75      2.07 o 
  -1   1  22        0.00        0.89      1.17 o 
   0   1  22       15.36        9.24      1.62 o 
                                                 
